# Supplementary material for: Spatial patterns and sociodemographic predictors of chronic obstructive pulmonary disease in Florida
Source: PeerJ. 2024 Aug 2;12:e17771. doi: 10.7717/peerj.17771 (PMC11299531; doi:10.7717/peerj.17771)
Supplement: Data S1 [file peerj-12-17771-s001.csv]

county_num	Name	copd_per	copd_1844	copd_4564	copd_65	copd_male	copd_female	asthma_ever_per	current_smoke	former_smoke	never_smoke	copd_adj	copd_adj100	mean_daily_pm25	ipoverty_per	fpoverty_per	male_per	female_per	white_his_per	white_nonhis_per	black_his_per	black_nonhis_per	hincome_med_fl	rural_per_chr	pop2019	flex
1	Alachua	4	0.5	9.1	8.6	1.4	6.4	13.8	11.4	18.6	70	0.0523562562997412	5.23562562997412	6	21.4	9.8	48.3140758075223	51.6859241924777	9.04822444486947	60.8031532089001	1.23120656743509	28.9174157787953	50089	21.19343727	266649	13960.7433860697
2	Baker	15.5	5.3	24.9	24.8	14.8	16.3	16.4	29.7	26	44.3	0.163217839603563	16.3217839603563	7.8	12	9.5	52.6006621809249	47.3993378190751	2.22863042472142	80.7433514899071	0.462814624942148	16.5652034604294	62299	59.49105661	28089	4584.62589662448
3	Bay	10.6	3.4	16.6	15.8	8.5	12.5	12	22.1	26.8	51.1	0.106614635948019	10.6614635948019	8.1	14.6	10.5	49.6142301278488	50.3857698721512	5.56586992773763	76.1256253474152	1.14897165091718	17.15953307393	56483	11.99985786	179900	19179.9730070485
4	Bradford	15.5	5.3	24.9	24.8	14.8	16.3	16.4	29.7	26	44.3	0.163217839603563	16.3217839603563	7.7	22.2	16.2	55.2380952380952	44.7619047619048	3.5072922157793	73.2876471621859	0.734493059216306	22.4705675628185	43580	75.52945302	28455	4644.36362591938
5	Brevard	10.5	5.8	9.8	16.3	10.2	10.8	12.9	16.3	29.3	54.4	0.0948549617381836	9.48549617381836	5.2	11.8	8	48.9075992800469	51.0924007199531	9.17434594150044	74.0668585642733	1.54473079282474	15.2140647014015	59359	5.074386797	593372	56284.2783565095
6	Broward	6.1	4	7.3	9.4	4.6	7.6	13.9	12.6	22.2	65.2	0.0632195240167741	6.32195240167741	9.1	13.1	9.9	48.7155256785887	51.2844743214113	27.6173914667979	35.6030625620779	2.8106697719892	33.968876199135	60922	0.016932999	1927014	121824.90785366
7	Calhoun	10.7	2.7	11.1	25.2	9.1	12.7	11.6	20.2	26.8	53.1	0.10538656715601	10.538656715601	8	14.7	6.8	54.5788279268456	45.4211720731545	4.90588706447737	77.3661727406221	0.814310505940462	16.9136296889601	38037	67.51452992	14982	1578.90154913134
8	Charlotte	12.9	4	10.2	19.6	14.4	11.5	13.9	15.4	41.9	42.7	0.0956384694354479	9.56384694354479	7.2	11.1	7.7	48.7866021569079	51.2133978430921	6.4888259882171	83.9515518546556	0.930344820019967	8.62927733710737	52724	8.884346598	182298	17434.7017011433
9	Citrus	16.8	9.4	18.4	19.8	15.2	18.2	13.3	19.8	38.5	41.7	0.147794939989739	14.7794939989739	5.8	15.7	10.1	48.4793718482418	51.5206281517582	5.29461535858124	87.700951027177	0.659288591058314	6.3451450231834	45689	34.51881956	147735	21834.485459384
10	Clay	10.2	3.2	12.8	20.8	6.1	14.1	13.5	22.2	25.9	51.9	0.103712528073272	10.3712528073272	8.4	10.2	8.1	49.3176238663528	50.6823761336472	8.51185349294594	72.0983469133016	1.81890202617119	17.5708975675813	68657	14.96869515	217109	22516.92325746
11	Collier	6.2	3.6	5.5	9.2	4.6	7.8	7.1	11.7	29.7	58.6	0.054855168708565	5.4855168708565	7.2	11.2	7.4	49.3460418321419	50.6539581678581	26.753508075192	62.5316388668255	1.44956314535346	9.26528991262907	70217	8.485941777	377700	20718.797221225
12	Columbia	12.8	3.6	16.3	25.1	11.5	14.3	17.8	23.9	24.2	51.9	0.126941817740517	12.6941817740517	8.2	15.8	10.4	51.5790069957799	48.4209930042201	5.52015181125556	72.2774520633302	0.834112215707933	21.3682839097063	44818	62.05742548	70614	8963.86951792889
13	DeSoto	13.4	4.2	14.1	27.8	10.3	17.5	10.5	18.3	28.3	53.3	0.127957442146102	12.7957442146102	7	26.8	18.3	56.6241110924464	43.3758889075536	29.6965115627975	54.462735875469	2.18377288761969	13.6569796741139	36360	77.02472293	35718	4570.38391857449
14	Dixie	15.7	3.9	19.9	27	12.7	19.5	14.3	29.5	26.5	44	0.144791651708107	14.4791651708107	7.1	21.2	17.5	55.3463308307096	44.6536691692904	3.57229353354323	83.7612012593848	0.484378784209252	12.1821264228627	41674	2.911498005	16516	2391.3789196111
15	Duval	8.2	2.9	16.1	8.5	7.2	9	15.1	16.4	21.5	62.2	0.0866372958600045	8.66372958600045	8.8	14.5	10.9	48.4573624107622	51.5426375892378	8.2377588126465	52.5659520786301	1.89783936071913	37.2984497480043	56769	8.302225328	971842	84197.7628831785
16	Escambia	7.1	3.6	5.6	17	6	8.1	12.4	16.6	25.1	58.3	0.0723782634745793	7.23782634745793	7	14	9	49.4959755466846	50.5040244533154	4.73922347716483	64.1853075710512	1.07401339729515	30.0014555544888	53023	10.32122555	322901	23371.0136542051
17	Flagler	8.4	3.5	12.3	9.4	6.6	10	11.9	20	33.6	46.5	0.07819705560138	7.819705560138	7	12.4	8.6	48.1181532231823	51.8818467768177	9.13084348674934	74.8038613109657	1.42810658375212	14.6371886185328	57536	68.04052299	110636	8651.40944351428
18	Franklin	9.9	2.3	13.7	16.2	8.5	11.7	11	24.2	30	45.8	0.0927407769964077	9.27407769964077	7.1	18.8	15.5	55.7876341849047	44.2123658150953	4.65174336356828	79.4624282266789	0.890405259216111	14.9954231505367	48814	65.37972364	12017	1114.46591716583
19	Gadsden	7.7	9.3	4.3	10.2	8.2	7.2	20.5	15.1	19.2	65.7	0.0778220617587996	7.78220617587996	8.9	22.8	16.3	47.4690147310437	52.5309852689563	9.08483912698744	32.5981721821141	1.38129616492092	56.9356925259775	41135	83.91876734	47926	3729.70013185223
20	Gilchrist	10.3	3.8	13.4	16.2	7.9	12.8	14.4	19.3	24.4	56.3	0.0982592680059671	9.82592680059671	7.6	17.2	13	51.6400859631263	48.3599140368737	5.42925008483203	85.6973193077706	0.712589073634204	8.16084153376315	47381	70.63800062	17682	1737.42037688151
21	Glades	8.6	0	9.8	17	7.8	9.6	16.6	15.3	33.5	51.2	0.07107740739562	7.107740739562	6.6	17.4	12.8	56.2604977859215	43.7395022140785	18.7433195907772	59.9862574438846	2.45839059398381	18.8120323713544	39709	77.08504066	13098	930.971882067831
22	Gulf	1.1	2.3	16.6	18.1	11.2	10.7	14.7	24	28	48.1	0.106878557307653	10.6878557307653	7.3	12.9	8.9	58.5266856485128	41.4733143514873	4.09523232568001	75.767856061065	0.4846428787787	19.6522687344763	50640	63.48401919	16507	1764.24434547742
23	Hamilton	7.4	2.4	9.6	14.2	7.7	6.9	10.1	20.2	25.4	54.4	0.0747008260368334	7.47008260368334	8.3	29.9	21.9	57.9089740988706	42.0910259011294	7.9258808412795	55.0956921620342	1.82592818015825	35.152498816528	38300	47.80931088	14787	1104.60111460666
24	Hardee	8.6	2.7	6.7	24.2	6.3	11.3	13	20.7	19.9	59.4	0.0880830118805594	8.80830118805594	7.2	24.1	17.1	52.7626231188898	47.2373768811102	41.7011460583648	46.7650397275823	2.28113214455714	9.25268206949581	40165	37.89218191	27311	2405.63513746996
25	Hendry	6.5	1	14.4	5.4	6.6	6.4	9.8	18.1	17	65	0.0656806451745866	6.56806451745866	6.9	25.3	21.6	53.3338322233031	46.6661677766968	51.5428172316596	32.0212527127142	2.77382823218339	13.6621018234428	36978	19.37515193	40089	2633.071384404
26	Hernando	11.4	4	15.1	15.2	8.7	13.8	12.8	21.5	32.8	45.7	0.10276427796629	10.276427796629	7.9	14.1	10	48.1886102045228	51.8113897954772	12.5634685043314	77.2246270978219	1.62395010044237	8.58795429740432	50280	21.06573806	189661	19490.3757233645
27	Highlands	13.4	4.3	10.9	21.5	12.5	14.2	10.9	16.5	32.4	51	0.103535368116385	10.3535368116385	7	18.6	12.9	48.8620866419708	51.1379133580292	19.0567844396514	66.3636099853952	1.7632095636951	12.8163960112582	43708	3.512860939	103391	10704.6252449212
28	Hillsborough	6.9	3.6	8.8	11.4	6.3	7.3	16	16	23.2	60.8	0.0710265326839207	7.10265326839207	8.6	14.6	10.6	48.9211156878117	51.0788843121883	26.0363828089809	48.2454507650271	3.20091500183706	22.517251424155	60566	78.7725197	1445243	102650.599175708
29	Holmes	12.2	3.2	19.6	16.8	12.5	11.9	16.3	24	23.8	52.2	0.118240245245374	11.8240245245374	8.4	22.8	18	53.071520427342	46.928479572658	2.53734296171728	86.5367494311999	0.415471362152537	10.5104362449303	39215	4.967832614	20218	2390.58127837097
30	Indian River	8.2	1.7	6.1	14.7	8.8	7.7	11.1	15.9	34.8	49.2	0.0607341554307697	6.07341554307697	6.6	11.4	6.3	47.9138228552296	52.0861771447704	11.7225126844721	75.1783552682412	0.971617688721766	12.1275143585649	57945	75.36284324	155308	9432.50021164198
31	Jackson	1.1	6.2	12.8	18.1	6.6	16.5	16.2	26	21.5	52.5	0.110861853047786	11.0861853047786	8.9	19.4	14.9	55.0919026328862	44.9080973671138	4.11127670144064	65.116741182315	0.87431693989071	29.8976651763537	40754	100	50325	5579.12275462982
32	Jefferson	6.8	0.4	8.9	12.5	6	7.7	9.6	17.1	26	57	0.0598232516864572	5.98232516864572	8.5	16.5	12.3	52.4322867538068	47.5677132461932	2.94434712302924	60.2075192022638	0.862417463953645	35.9857162107533	49081	100	14842	887.896701530398
33	Lafayette	14.9	12.6	12.8	24	15.5	14.1	16.7	26.4	25.9	47.7	0.151795479477667	15.1795479477667	7.6	12.8	13.1	57.0649018924881	42.9350981075119	13.154533844189	70.649018924881	1.12620457448044	15.0702426564496	51734	19.25386801	8613	1307.41446474115
34	Lake	10.9	2.4	13.2	17.4	8.2	13.4	11.5	15.9	29.4	54.7	0.0941043540203034	9.41043540203034	8.3	12	8.5	48.3926924411274	51.6073075588726	14.1471835097606	69.3921931984532	1.90248126429682	14.5581420274894	55792	5.820245203	354537	33363.4753612963
35	Lee	7.5	2.9	6.9	12.7	7.7	7.4	9.5	14.2	34.7	51	0.0643131767291233	6.43131767291233	5.7	13.1	8.8	48.9487224861495	51.0512775138505	19.9746811319984	66.8171732708983	1.92219212392633	11.285953473177	59608	12.30947377	734630	47246.3890205159
36	Leon	5.5	2.7	8.5	10.6	4.3	6.5	14.2	14.3	19.9	65.8	0.0643060156755569	6.43060156755569	6.9	20.5	10.2	47.3980257282191	52.6019742717809	5.52580404897596	56.3503270793382	1.04914784120896	37.0747210304769	54675	92.04921448	296717	19080.6880532042
37	Levy	12.7	2.9	16.5	19.3	9.4	15.7	14.9	22.6	28.1	49.3	0.11179765466002	11.179765466002	7.8	20.7	17	48.8126904289791	51.1873095710209	7.58088697586691	79.5666682787638	0.989021618223146	11.8634231271461	38951	100	41354	4623.28021081045
38	Liberty	10.3	3	15.3	23.9	7.8	14.5	10.8	22.4	22.2	55.4	0.118247469072523	11.8247469072523	7.5	16.8	13.7	61.6450310897786	38.3549689102215	5.8361514126759	71.3428602596269	1.26540853059889	21.5555797970983	39121	80.0093633	9167	1083.97454898782
39	Madison	9.7	6.4	12.5	11.6	7.2	12.5	11.4	16.9	26.6	56.5	0.0963887446357811	9.63887446357811	8.4	27.8	20.7	52.8951005989863	47.1048994010137	4.72533660983976	54.814928582399	0.82936568883428	39.6303691189269	35240	5.790300248	19533	1882.76134897071
40	Manatee	7.7	3	6.3	14.4	6.7	8.7	11.6	13.3	27.9	58.8	0.0664348240944336	6.64348240944336	7.9	11.8	7.6	48.2832513138973	51.7167486861027	15.2455823980202	70.9069814703817	1.49049852210666	12.3569376094914	59963	31.02825855	388729	25825.1427354051
41	Marion	11.7	6	12	16.7	11.7	11.6	14.4	19.3	29.6	52.1	0.104159565041912	10.4159565041912	8.4	16.1	11.4	47.9593282100135	52.0406717899865	12.0518368129137	70.0910699258165	1.5831002657942	16.2739929954757	46587	8.476742438	360053	37502.9638720355
42	Martin	10	6.8	7.4	14.8	11.3	8.8	8.9	14.5	32.5	53.1	0.0876796280938879	8.76796280938879	6.9	9.9	6.8	49.4158449679126	50.5841550320874	12.1577661607787	77.9704568180955	1.78790678834981	8.08387023277597	65821	0.404376641	158006	13853.9073166029
43	Miami-Dade	4.6	3.4	3.2	9.5	2.5	6.4	13	12	21.2	66.8	0.0467491457488399	4.67491457488399	7.7	17.1	13.8	48.5488076311606	51.4511923688394	65.8072072072072	13.0284402049108	3.25239357004063	17.9119590178414	53975	46.24232689	2830500	132323.457042091
44	Monroe	7.7	3.8	10.3	7.9	5.8	9.8	7.1	17.6	30.3	52.2	0.0693387582817715	6.93387582817715	7.1	10.9	6.3	51.9855842081553	48.0144157918447	23.5225861056885	65.7351917327618	1.44157918447026	9.30064297707944	72012	8.713914352	73253	5079.27206041461
45	Nassau	13.5	1.8	19	21.8	13.9	13.1	14.8	22.4	26.6	51.1	0.121082202648667	12.1082202648667	8.5	10.5	7.4	49.230046396899	50.769953603101	3.74581546954836	86.8373759323428	0.738826569565983	8.6779820285429	72998	48.14632949	85135	10308.3333224942
46	Okaloosa	7.9	3.3	12.2	11.9	6.6	9.2	12.1	19.3	26.9	53.8	0.0824871453013838	8.24871453013838	8.4	10.9	7.3	50.6553822897605	49.3446177102395	7.97448086562177	73.1392712228499	1.72796165168271	17.1582862598456	64373	12.09919147	201104	16588.4948686895
47	Okeechobee	9.9	1	14.1	20.7	6.4	14.1	11.2	20.1	25.6	54.3	0.0983500463774473	9.83500463774473	6.8	21	14.5	53.6532275618545	46.3467724381455	23.7743971751276	62.9791762401142	1.69057005345007	11.5558565313082	46097	36.54865487	41347	4066.47936756832
48	Orange	6.4	3.6	8.1	12	5.7	7	16.5	11.7	20.3	68	0.0699456300362877	6.99456300362877	7	14.9	11.4	49.0599922118885	50.9400077881115	28.3663608285341	39.7456411408072	3.96373129719563	27.924266733463	61416	2.042137744	1389297	97175.2539725244
49	Osceola	8.5	3	12.7	14.2	8.3	8.6	13.5	12.8	20.6	66.6	0.0879594126554922	8.79594126554922	7.9	14.8	11.9	49.3121368782515	50.6878631217485	48.6017608861934	30.7807897406409	6.68388132733713	13.9335680458286	55538	7.821054395	368678	32428.7003390015
50	Palm Beach	6.9	4.5	5.4	12	4.8	8.8	9.3	11	27.3	61.6	0.0646079670825873	6.46079670825873	6.2	12.2	8.4	48.5053229999671	51.4946770000329	20.7580544311712	54.0813780015577	2.16204023650465	22.9985273307664	65015	1.042545681	1458576	94235.6301954518
51	Pasco	12.8	2.9	1.9	18.8	11.2	14.2	12.7	21.6	33.2	45.2	0.0605884985552278	6.05884985552278	8.4	12.7	9	48.6275878552432	51.3724121447568	14.0980017982677	73.8308414299643	1.69412755560783	10.3770292161601	53431	9.466383471	527174	31940.6811373537
52	Pinellas	10.5	2	15.9	13.6	10.5	10.4	14.5	19.7	32.3	48	0.0932550285930629	9.32550285930629	7	12.2	7.8	47.9683694074266	52.0316305925734	8.78467635402906	73.8302377194612	1.22075466690079	16.1643312596089	56419	0.284002261	979558	91348.7092985635
53	Polk	12.5	6.7	15.8	17.3	10.1	14.7	15.1	17.8	24.8	57.4	0.121578654657384	12.1578654657384	6.1	15.8	11.7	49.0001016304427	50.9998983695573	20.9672314415552	57.9467746853086	2.65226418107641	18.4337296920598	51535	13.51049253	688770	83739.7299683666
54	Putnam	12.5	1.9	16.9	20.5	10	14.9	15.6	26.9	30.1	43	0.111448129999293	11.1448129999293	7.7	23.6	17.9	49.4850161617268	50.5149838382732	9.06700268449022	71.2691064482551	1.16556182545335	18.4983290418013	40068	56.1629283	73012	8137.05086750835
55	Santa Rosa	7.8	1.2	12.6	14	4.7	11	12.2	21.1	31	48	0.0793179719821701	7.93179719821701	8.7	9.7	7	50.9615010423905	49.0384989576094	4.74885337039611	82.3066018068103	0.950104239054899	11.9944405837387	70663	20.98935074	179875	14267.3202102929
56	Sarasota	7.7	1.8	6.7	11	4.9	10.3	11	16.4	35.1	48.5	0.0550804887068703	5.50804887068703	6.5	9	5.2	47.6522154589123	52.3477845410877	8.51263651203695	83.0194600645936	0.826508219412287	7.64139520395712	64644	4.320486602	426977	23518.1018265934
57	Seminole	5.4	2.7	4.6	11	4.2	6.5	14.4	11.2	24.7	64.1	0.0518020537435117	5.18020537435117	6	10.6	7.6	48.3096610438369	51.6903389561631	19.3629104753847	59.5820421976627	2.61710115805616	18.4379461688964	70297	3.157660663	472775	24490.7159585888
58	St. Johns	7.7	2.3	9.2	13.9	6.6	8.7	14.5	14.6	28.7	56.8	0.0722307020390738	7.22307020390738	8.2	8.2	5.1	48.7742958507852	51.2257041492148	6.44846116267709	82.3251940064228	0.756805240776186	10.4695395901239	83803	23.77354122	249734	18038.4621430261
59	St. Lucie	9.1	2.1	11.9	15	7.5	10.6	11.4	16.1	32.3	51.6	0.0830469523425527	8.30469523425527	6.8	13.3	9.1	48.8835970790072	51.1164029209928	17.3690357941328	56.6827254402682	2.18071458846292	23.7675241771361	55237	3.357224368	309073	25667.5707013698
60	Sumter	10.9	5.4	11.4	12	10.9	10.8	10.5	11.7	43.8	44.5	0.0891291099888447	8.91291099888447	8.3	8.2	4.6	49.8576261845348	50.1423738154652	5.02212152294056	85.1112199751994	0.722585386016748	9.1440731158433	59618	34.96467566	130642	11644.0051871626
61	Suwannee	15.1	7.8	22.4	18.7	14.6	15.8	14.4	25.4	25.9	48.7	0.152115676239402	15.2115676239402	8.2	14.9	10.8	51.4643155534057	48.5356844465943	8.63198628028671	75.5463699925245	0.980607712941383	14.8410360142474	46280	83.16767346	45482	6918.52518672046
62	Taylor	13.3	6	15.8	22.2	11.1	15.9	13.5	23.8	26.6	49.6	0.129315367385265	12.9315367385265	7.6	21.2	16.9	54.5558891047148	45.4441108952852	3.94667137559597	72.5189828712696	0.53858378951086	22.9957619636235	38295	69.28223305	22652	2929.25170201103
63	Union	13.8	9.7	18	14.4	14.1	12.9	22.5	32.4	21.8	45.8	0.135837972260563	13.5837972260563	7.7	20.8	16.8	64.4291523303097	35.5708476696903	4.67938692524241	69.7028464185174	0.975914920237723	24.6418517360025	55139	67.44769875	15985	2171.3699865851
64	Volusia	10.8	2.4	12.7	19.2	11.6	10	12.2	18.5	30	51.5	0.0963529207183163	9.63529207183163	5.6	14.3	9.2	48.8043101546993	51.1956898453007	12.7201086805433	71.1748211052277	1.81016859940359	14.2949016148253	52407	9.94332714	539563	51988.4709615369
65	Wakulla	5.1	0.4	8.5	7	4	6.5	9.9	21.4	28.4	50.2	0.0463364079550414	4.63364079550414	7.8	12.2	8.6	53.3777531001296	46.6222468998704	3.1093836757357	80.0326978838917	0.663211795915849	16.1947066444568	67480	61.67793086	32418	1502.13367308653
66	Walton	15.5	11	19.3	17	12.3	18.6	13.7	28.6	27.6	43.8	0.151701287277389	15.1701287277389	8.4	13.2	9.6	50.5529338185126	49.4470661814874	5.50375255856266	84.1809756652263	0.885546963838981	9.42972481237207	67390	63.12519303	70352	10672.4889625389
67	Washington	10.1	1.7	14.6	19.9	7.5	13.3	18.4	22.2	24.3	53.5	0.101359812027918	10.1359812027919	8.4	24.1	19.8	53.6671006430741	46.3328993569259	2.88002524953643	77.6107626149051	0.785102773503768	18.7241093620547	37260	84.55173522	25347	2569.16715547165
